# Supplementary material for: Whole-Genome Sequencing and Genome-Wide Studies of Spiny Head Croaker (Collichthys lucidus) Reveals Potential Insights for Well-Developed Otoliths in the Family Sciaenidae
Source: Front Genet. 2021 Sep 30;12:730255. doi: 10.3389/fgene.2021.730255 (PMC8515026; doi:10.3389/fgene.2021.730255)
Supplement: Supplementary file 1 [file DataSheet1.zip]

Archive with 19 entries (19 files):
- Figure S1 .The chromosomes contact map based on Hi-C data.pdf
- FigureS10.SPARCL1_PolyPhen-2(protein and position of zebrafish as reference).pdf
- FigureS11.SPARCL2_multialign.pdf
- FigureS2.Distribution of exon and intron length between our data and published geneset.pdf
- FigureS3. Synteny between spiny head croaker and large yellow croaker.pdf
- FigureS4.Oc90_multialign.pdf
- FigureS5.OMP1_multialign.pdf
- FigureS6.Otop1_multialign.pdf
- FigureS7.Otol1a_multialign.pdf
- FigureS8.Otol1b_multialign.pdf
- FigureS9.SPARCL1_multialign.pdf
- supplementary materials.docx
- Table S1. Statistics of different vesion of assembly.xlsx
- Table S2. Statistics of reads mapping rate.xls
- TableS3.Summary_of_assembled_24_chromosomes.xls
- TableS4.The_BUSCO_Evaluation_of_different_vesion_of_assembly.xls
- TableS5.Positve_selected_genes.xls
- TableS6.Otolith_related_genes.xls
- TableS7.Positve_selected_otolith_related_genes.xls
