# Supplementary material for: Whole-Genome Sequencing and Genome-Wide Studies of Spiny Head Croaker (Collichthys lucidus) Reveals Potential Insights for Well-Developed Otoliths in the Family Sciaenidae
Source: Front Genet. 2021 Sep 30;12:730255. doi: 10.3389/fgene.2021.730255 (PMC8515026; doi:10.3389/fgene.2021.730255)
Supplement: Supplementary file 1 [file DataSheet1.zip › Table S1. Statistics of different vesion of assembly.xlsx]

## Sheet: Sheet1
Table S1. Statistics of different version of assembly
Type	DBG2OLC	Redundance	HiC
Genome size	994290393	811227110	817240112
Contig Number	19084	12218	10973
Contig N50 (bp)	64286	74920	26576940
Max Length	429858	428343	33752147
BUSCO	93.2% (S:74.6%,D:18.6%)	94% (S:81.2%,D:12.8%)	94.2% (S:82.3%,D:11.9%)
