# Supplementary material for: Whole-Genome Sequencing and Genome-Wide Studies of Spiny Head Croaker (Collichthys lucidus) Reveals Potential Insights for Well-Developed Otoliths in the Family Sciaenidae
Source: Front Genet. 2021 Sep 30;12:730255. doi: 10.3389/fgene.2021.730255 (PMC8515026; doi:10.3389/fgene.2021.730255)
Supplement: Supplementary file 1 [file DataSheet1.zip › Table S2. Statistics of reads mapping rate.xls]

## Sheet: Sheet1
Table S2. Statistics of reads mapping rate
	Contig version	chromosome version
Mapped rate with genome sequencing reads	0.9913	0.9789
Mapped rate with transcriptome sequencing reads	0.9922	0.992
