# Supplementary material for: Whole-Genome Sequencing and Genome-Wide Studies of Spiny Head Croaker (Collichthys lucidus) Reveals Potential Insights for Well-Developed Otoliths in the Family Sciaenidae
Source: Front Genet. 2021 Sep 30;12:730255. doi: 10.3389/fgene.2021.730255 (PMC8515026; doi:10.3389/fgene.2021.730255)
Supplement: Supplementary file 1 [file DataSheet1.zip › TableS3.Summary_of_assembled_24_chromosomes.xls]

## Sheet: Sheet1
Table S3. Summary of assembled 24 chromosomes.
Chromosomes	Length (bp)
chr1	33752147
chr2	32590185
chr3	31728805
chr4	31642623
chr5	30837795
chr6	30764005
chr7	30028041
chr8	28970010
chr9	28325663
chr10	28240191
chr11	28219425
chr12	27889889
chr13	26595120
chr14	26576940
chr15	26307810
chr16	26085336
chr17	25465239
chr18	24916744
chr19	23483524
chr20	22258687
chr21	22133210
chr22	21807054
chr23	17897058
chr24	16713884
Anchored Total	643229385
Unanchored Total	174,010,727‬
Anchored Rate	0.7871
