# Supplementary material for: Whole-Genome Sequencing and Genome-Wide Studies of Spiny Head Croaker (Collichthys lucidus) Reveals Potential Insights for Well-Developed Otoliths in the Family Sciaenidae
Source: Front Genet. 2021 Sep 30;12:730255. doi: 10.3389/fgene.2021.730255 (PMC8515026; doi:10.3389/fgene.2021.730255)
Supplement: Supplementary file 1 [file DataSheet1.zip › TableS4.The_BUSCO_Evaluation_of_different_vesion_of_assembly.xls]

## Sheet: Sheet1
Table S4. The BUSCO Evaluation of different version of assembly.
Description	DBG2OLC		Redundance		HiC
	Number	Percentage (%)	Number	Percentage (%)	Number	Percentage (%)
Complete BUSCOs (C)	4273	93.2	4306	94	4319	94.2
Complete and single-copy BUSCOs (S)	3419	74.6	3721	81.2	3772	82.3
Complete and duplicated BUSCOs (D)	854	18.6	585	12.8	547	11.9
Fragmented BUSCOs (F)	132	2.9	100	2.2	98	2.1
Missing BUSCOs (M)	179	3.9	178	3.8	167	3.7
Total BUSCO groups searched	4585	100	4584	100	4584	100
