# Supplementary material for: Whole-Genome Sequencing and Genome-Wide Studies of Spiny Head Croaker (Collichthys lucidus) Reveals Potential Insights for Well-Developed Otoliths in the Family Sciaenidae
Source: Front Genet. 2021 Sep 30;12:730255. doi: 10.3389/fgene.2021.730255 (PMC8515026; doi:10.3389/fgene.2021.730255)
Supplement: Supplementary file 1 [file DataSheet1.zip › TableS5.Positve_selected_genes.xls]

## Sheet: psg.sort.p0.05_fdr
Table S5. Positve selected genes.
Gene	lnL1	lnL2	P value	FDR
CLU_024420	-1845.29	-1807.34	0	0
CLU_011546	-9341.6	-9296.61	0	0
CLU_006378	-2724.79	-2683.58	0	0
CLU_013121	-20437.1	-20396.5	0	0
CLU_013099	-4622.89	-4579.63	0	0
CLU_004192	-5458.8	-5423.38	0	0
CLU_014654	-7613.64	-7573.95	0	0
CLU_002261	-3573.64	-3533.59	0	0
CLU_025139	-3593.21	-3532.69	0	0
CLU_018737	-11857.5	-11785.6	0	0
CLU_027481	-4985.42	-4946.88	0	0
CLU_024630	-4628.08	-4594.36	2.22e-16	7.79e-15
CLU_020856	-6898.38	-6865.21	4.44e-16	1.44e-14
CLU_004151	-7966.7	-7935.66	3.33e-15	1e-13
CLU_004000	-20528.9	-20499.5	1.69e-14	4.74e-13
CLU_012910	-2364.99	-2335.8	2.18e-14	5.73e-13
CLU_017399	-1116.38	-1087.79	4.01e-14	9.93e-13
CLU_009736	-5300.31	-5272.21	6.55e-14	1.53e-12
CLU_023248	-4483.01	-4454.98	7.02e-14	1.55e-12
CLU_003171	-7933.19	-7905.98	1.62e-13	3.41e-12
CLU_024857	-17502.7	-17475.6	1.73e-13	3.47e-12
CLU_000454	-2489.74	-2463.12	2.93e-13	5.6e-12
CLU_018205	-10630.8	-10604.9	5.83e-13	1.07e-11
CLU_017877	-896.644	-871.675	1.59e-12	2.78e-11
CLU_002108	-5792.16	-5767.23	1.65e-12	2.77e-11
CLU_010726	-3400.19	-3375.33	1.79e-12	2.9e-11
CLU_010457	-1415.48	-1391.35	3.74e-12	5.83e-11
CLU_015332	-4120.73	-4096.75	4.34e-12	6.52e-11
CLU_020667	-5570.08	-5546.28	5.23e-12	7.59e-11
CLU_008062	-1838.37	-1814.7	6.02e-12	8.45e-11
CLU_002867	-15145	-15121.8	9.35e-12	1.27e-10
CLU_008926	-4266.45	-4243.57	1.34e-11	1.76e-10
CLU_021401	-2253.87	-2231.11	1.51e-11	1.92e-10
CLU_011687	-4443.51	-4421.1	2.16e-11	2.68e-10
CLU_008249	-1718.68	-1696.31	2.26e-11	2.71e-10
CLU_002667	-8955.17	-8933.03	2.85e-11	3.33e-10
CLU_002665	-8575.77	-8553.84	3.5e-11	3.98e-10
CLU_012056	-5252.89	-5230.98	3.59e-11	3.98e-10
CLU_014756	-6525.75	-6504.3	5.76e-11	6.22e-10
CLU_018445	-6080.93	-6059.49	5.82e-11	6.12e-10
CLU_001685	-15543.9	-15522.6	6.77e-11	6.95e-10
CLU_020416	-4072	-4050.78	7.29e-11	7.31e-10
CLU_024133	-3485.86	-3465.46	1.68e-10	1.64e-09
CLU_014515	-5872.56	-5852.56	2.53e-10	2.42e-09
CLU_018062	-2863.75	-2844.26	4.29e-10	4.01e-09
CLU_028078	-7467.73	-7448.27	4.43e-10	4.05e-09
CLU_007377	-4363.16	-4343.86	5.23e-10	4.68e-09
CLU_027294	-4846.05	-4826.84	5.74e-10	5.04e-09
CLU_011683	-3110.61	-3091.41	5.74e-10	4.94e-09
CLU_010491	-3121.7	-3102.54	5.96e-10	5.02e-09
CLU_028983	-3256.43	-3237.34	6.39e-10	5.28e-09
CLU_025871	-2419.32	-2400.43	7.92e-10	6.42e-09
CLU_007915	-588.668	-569.887	8.86e-10	7.03e-09
CLU_021161	-3615.74	-3597.15	1.07e-09	8.37e-09
CLU_012144	-1870.75	-1852.34	1.3e-09	9.95e-09
CLU_017832	-1973.68	-1955.61	1.84e-09	1.38e-08
CLU_026398	-2374.94	-2357.07	2.27e-09	1.67e-08
CLU_020683	-3328.84	-3311.36	3.39e-09	2.46e-08
CLU_010599	-3745.02	-3727.9	4.85e-09	3.46e-08
CLU_008961	-6542.94	-6525.88	5.18e-09	3.63e-08
CLU_011983	-9114.24	-9097.29	5.83e-09	4.03e-08
CLU_021578	-18887.7	-18870.8	6.2e-09	4.21e-08
CLU_001083	-4221.54	-4204.68	6.33e-09	4.23e-08
CLU_014617	-6234.99	-6218.73	1.17e-08	7.72e-08
CLU_022623	-7649.22	-7633.29	1.65e-08	1.07e-07
CLU_017010	-16676.1	-16660.3	1.88e-08	1.2e-07
CLU_003740	-8996.56	-8980.86	2.09e-08	1.31e-07
CLU_017423	-7280.22	-7264.62	2.34e-08	1.45e-07
CLU_004791	-15664.7	-15649.3	2.87e-08	1.75e-07
CLU_010105	-10001.4	-9986.16	3.35e-08	2.02e-07
CLU_003242	-4031.19	-4016.05	3.72e-08	2.2e-07
CLU_020343	-4231.52	-4216.4	3.81e-08	2.23e-07
CLU_024948	-4656.33	-4641.34	4.39e-08	2.53e-07
CLU_015082	-3866.87	-3851.89	4.4e-08	2.5e-07
CLU_017049	-2524.39	-2509.68	5.82e-08	3.26e-07
CLU_009959	-1902.78	-1888.19	6.59e-08	3.65e-07
CLU_003731	-6207.52	-6193.08	7.7e-08	4.21e-07
CLU_028339	-2954.37	-2940.13	9.41e-08	5.08e-07
CLU_009285	-8374.03	-8360.05	1.24e-07	6.59e-07
CLU_028291	-5321.05	-5307.09	1.27e-07	6.67e-07
CLU_025339	-1881.03	-1867.12	1.33e-07	6.91e-07
CLU_021657	-1060.69	-1046.98	1.64e-07	8.44e-07
CLU_013112	-1167.11	-1153.42	1.68e-07	8.54e-07
CLU_009863	-4657.06	-4643.43	1.79e-07	8.96e-07
CLU_002812	-4964.78	-4951.18	1.85e-07	9.15e-07
CLU_007479	-2416.18	-2402.62	1.91e-07	9.34e-07
CLU_028677	-12019.7	-12006.2	2e-07	9.68e-07
CLU_012561	-3812.94	-3799.49	2.13e-07	1.02e-06
CLU_010030	-10363.4	-10350.3	3.01e-07	1.42e-06
CLU_003417	-15106.1	-15093.2	3.81e-07	1.78e-06
CLU_006238	-14288.7	-14276	4.36e-07	2.02e-06
CLU_016353	-1786.81	-1774.08	4.53e-07	2.07e-06
CLU_015142	-7615.07	-7602.4	4.8e-07	2.17e-06
CLU_021505	-2227.12	-2214.64	5.81e-07	2.6e-06
CLU_017320	-14073.5	-14061	5.98e-07	2.65e-06
CLU_013769	-3851.13	-3838.7	6.16e-07	2.7e-06
CLU_010325	-5669.16	-5656.77	6.45e-07	2.8e-06
CLU_016035	-6478.15	-6465.77	6.49e-07	2.79e-06
CLU_018669	-3107.72	-3095.43	7.17e-07	3.05e-06
CLU_006350	-4089.86	-4077.6	7.36e-07	3.1e-06
CLU_003989	-6275.88	-6263.63	7.4e-07	3.08e-06
CLU_020464	-4162.59	-4150.46	8.39e-07	3.46e-06
CLU_000003	-11288.5	-11276.4	8.86e-07	3.62e-06
CLU_008468	-8484.44	-8472.51	1.03e-06	4.18e-06
CLU_000114	-13345.3	-13333.5	1.14e-06	4.57e-06
CLU_002144	-5102.88	-5091.1	1.21e-06	4.8e-06
CLU_004387	-4065.31	-4053.61	1.32e-06	5.19e-06
CLU_023137	-3475.99	-3464.34	1.38e-06	5.38e-06
CLU_003751	-969.884	-958.279	1.45e-06	5.61e-06
CLU_012116	-7076.87	-7065.29	1.49e-06	5.71e-06
CLU_006986	-5078.7	-5067.2	1.62e-06	6.14e-06
CLU_002940	-3045.88	-3034.41	1.68e-06	6.3e-06
CLU_025615	-2072.88	-2061.46	1.76e-06	6.56e-06
CLU_029200	-3092.48	-3081.13	1.89e-06	6.97e-06
CLU_007222	-6614.55	-6603.21	1.91e-06	7.01e-06
CLU_021643	-7515.66	-7504.41	2.12e-06	7.69e-06
CLU_010956	-11586.2	-11575.1	2.34e-06	8.41e-06
CLU_004866	-4686.11	-4675.1	2.71e-06	9.66e-06
CLU_021730	-4735.25	-4724.42	3.26e-06	1.15e-05
CLU_005701	-12106	-12095.4	3.92e-06	1.38e-05
CLU_011795	-7881.39	-7870.8	4.17e-06	1.45e-05
CLU_017393	-3243.73	-3233.15	4.23e-06	1.46e-05
CLU_017379	-4327.19	-4316.7	4.64e-06	1.59e-05
CLU_005227	-4152.05	-4141.61	4.9e-06	1.66e-05
CLU_001427	-12126	-12115.6	5.08e-06	1.71e-05
CLU_020645	-2668.08	-2657.68	5.1e-06	1.7e-05
CLU_016363	-8893.83	-8883.49	5.44e-06	1.8e-05
CLU_012584	-10624.4	-10614.1	5.5e-06	1.81e-05
CLU_017555	-2057.22	-2046.96	5.89e-06	1.92e-05
CLU_005132	-1939.27	-1929.15	6.81e-06	2.21e-05
CLU_001611	-2703.62	-2693.51	6.91e-06	2.22e-05
CLU_007433	-9284.71	-9274.67	7.43e-06	2.37e-05
CLU_012382	-14866.8	-14856.8	7.56e-06	2.39e-05
CLU_018334	-1832.25	-1822.31	8.24e-06	2.59e-05
CLU_020369	-7609.33	-7599.47	8.96e-06	2.79e-05
CLU_002196	-2469.94	-2460.1	9.16e-06	2.84e-05
CLU_020056	-14655.9	-14646.1	9.24e-06	2.84e-05
CLU_015664	-7117.09	-7107.28	9.47e-06	2.89e-05
CLU_011812	-4626.04	-4616.37	1.1e-05	3.32e-05
CLU_007198	-6275.08	-6265.5	1.2e-05	3.62e-05
CLU_003678	-1892.92	-1883.35	1.21e-05	3.62e-05
CLU_014056	-9189.82	-9180.25	1.21e-05	3.6e-05
CLU_024270	-1036.56	-1027.02	1.25e-05	3.67e-05
CLU_000097	-5194.91	-5185.39	1.28e-05	3.75e-05
CLU_002435	-3126.64	-3117.26	1.48e-05	4.3e-05
CLU_003140	-5862.73	-5853.4	1.56e-05	4.49e-05
CLU_001120	-4663.91	-4654.65	1.69e-05	4.85e-05
CLU_004157	-10479.4	-10470.2	1.86e-05	5.29e-05
CLU_006099	-3300.56	-3291.45	1.98e-05	5.58e-05
CLU_000084	-17105.2	-17096.2	2.35e-05	6.61e-05
CLU_017022	-1163.76	-1154.9	2.56e-05	7.15e-05
CLU_025866	-8079.09	-8070.31	2.78e-05	7.69e-05
CLU_020708	-10787.4	-10778.7	2.96e-05	8.16e-05
CLU_004368	-7493.36	-7484.74	3.28e-05	8.95e-05
CLU_025987	-12638.3	-12629.7	3.37e-05	9.14e-05
CLU_013755	-8486.56	-8478	3.52e-05	9.51e-05
CLU_028354	-7248.68	-7240.13	3.55e-05	9.53e-05
CLU_012524	-14616.8	-14608.2	3.57e-05	9.52e-05
CLU_000673	-2699.15	-2690.7	3.96e-05	0.000104926
CLU_019973	-11077.6	-11069.2	4.08e-05	0.000107263
CLU_015062	-5383.57	-5375.22	4.36e-05	0.00011413
CLU_009775	-5009.71	-5001.42	4.66e-05	0.000121039
CLU_011607	-6019.75	-6011.47	4.71e-05	0.000121735
CLU_009356	-2897.48	-2889.21	4.77e-05	0.000122543
CLU_012153	-14499.4	-14491.1	4.83e-05	0.000123132
CLU_001388	-6220.54	-6212.31	4.95e-05	0.00012553
CLU_003738	-6576.5	-6568.3	5.1e-05	0.000128464
CLU_016575	-2878.67	-2870.49	5.2e-05	0.000130417
CLU_010566	-3437.53	-3429.36	5.29e-05	0.000131786
CLU_017046	-9044.85	-9036.7	5.41e-05	0.000133947
CLU_020910	-6355.35	-6347.21	5.45e-05	0.000134173
CLU_009985	-4151.33	-4143.19	5.47e-05	0.000133849
CLU_001457	-4521.69	-4513.59	5.73e-05	0.000139482
CLU_025684	-2988.57	-2980.5	5.91e-05	0.000142932
CLU_000330	-4705.33	-4697.3	6.12e-05	0.000147125
CLU_023558	-2556.68	-2548.65	6.17e-05	0.000147559
CLU_019705	-31786	-31778	6.3e-05	0.000149737
CLU_003555	-8846.15	-8838.25	7.03e-05	0.000166289
CLU_006436	-4262.18	-4254.33	7.42e-05	0.000174485
CLU_003304	-5109.8	-5101.98	7.66e-05	0.000179096
CLU_003996	-834.203	-826.39	7.72e-05	0.000179543
CLU_019676	-3082.07	-3074.28	7.91e-05	0.00018287
CLU_019361	-4453.79	-4446	7.91e-05	0.000181998
CLU_010077	-3748.03	-3740.29	8.4e-05	0.00019214
CLU_019018	-34587.9	-34580.1	8.46e-05	0.000192476
CLU_003677	-5465.1	-5457.4	8.75e-05	0.000197999
CLU_012146	-9904.79	-9897.14	9.14e-05	0.000205775
CLU_010415	-5553.25	-5545.61	9.36e-05	0.000209626
CLU_020820	-1711.95	-1704.35	9.66e-05	0.000215152
CLU_015869	-1081.75	-1074.18	9.93e-05	0.000220052
CLU_012316	-8814.2	-8806.7	0.000107331	0.000236577
CLU_004122	-10386.1	-10378.7	0.000111599	0.000244704
CLU_007158	-12575.7	-12568.3	0.000116368	0.000253838
CLU_023433	-10736.5	-10729.1	0.000118109	0.000256309
CLU_017928	-6014.23	-6006.86	0.000123413	0.000266446
CLU_005858	-7401.83	-7394.54	0.000134447	0.000288786
CLU_007343	-7042.44	-7035.19	0.00014044	0.000300128
CLU_006100	-9127.6	-9120.36	0.000141978	0.000301883
CLU_006580	-15063.2	-15056	0.000149441	0.000316153
CLU_015431	-4110.33	-4103.25	0.000167241	0.000352043
CLU_013530	-25136.7	-25129.6	0.000167371	0.000350562
CLU_006601	-9211.99	-9204.94	0.000172198	0.000358889
CLU_009460	-10890	-10883	0.000183492	0.000380542
CLU_016239	-3784.14	-3777.16	0.000188456	0.000388922
CLU_010535	-16050.1	-16043.2	0.000206004	0.000423061
CLU_020753	-6607.35	-6600.54	0.00022537	0.000460587
CLU_005873	-3003.74	-2996.98	0.00023739	0.000482807
CLU_011461	-10750.1	-10743.4	0.000246673	0.000499276
CLU_011915	-4487.22	-4480.5	0.000247685	0.000498926
CLU_010486	-9537.01	-9530.32	0.00025478	0.000510773
CLU_022165	-4319.2	-4312.52	0.000257179	0.000513139
CLU_025725	-2918.89	-2912.22	0.000258289	0.000512923
CLU_003703	-2742.51	-2735.86	0.000262873	0.000519576
CLU_025712	-4918.97	-4912.38	0.000282702	0.000556156
CLU_003556	-4685.59	-4679.01	0.00028697	0.000561928
CLU_006386	-1419.23	-1412.69	0.000298885	0.000582549
CLU_017148	-6048.33	-6041.83	0.000311832	0.000604982
CLU_005848	-7467.82	-7461.33	0.000313008	0.00060448
CLU_007399	-2291.47	-2285.03	0.000332429	0.000639053
CLU_011589	-2669.39	-2663	0.00034891	0.000667686
CLU_017962	-2495.38	-2489.01	0.00035936	0.000684573
CLU_023879	-4153.58	-4147.22	0.000361478	0.000685506
CLU_003449	-6985.56	-6979.24	0.000379923	0.000717254
CLU_000945	-6320.84	-6314.63	0.000427296	0.000803088
CLU_021550	-5455.98	-5449.79	0.000432239	0.000808767
CLU_028576	-2650.9	-2644.71	0.000433448	0.000807442
CLU_028819	-15288.6	-15282.5	0.000491907	0.000912304
CLU_018537	-4777.08	-4771.03	0.00050519	0.000932829
CLU_003343	-1264.83	-1258.83	0.000532044	0.000978124
CLU_015697	-6476.18	-6470.19	0.00053557	0.000980326
CLU_004637	-1665.05	-1659.11	0.000563221	0.00102648
CLU_007910	-10910.4	-10904.5	0.000586516	0.00106433
CLU_023167	-3198.5	-3192.64	0.000618603	0.00111773
CLU_024858	-9080.4	-9074.55	0.000625004	0.00112447
CLU_011253	-1750.08	-1744.24	0.000631601	0.00113151
CLU_024505	-4053.86	-4048.02	0.000631868	0.00112719
CLU_016921	-6185.47	-6179.69	0.000673514	0.00119641
CLU_028871	-1261.78	-1256.04	0.000700018	0.00123827
CLU_016254	-6766.54	-6760.88	0.000766456	0.00135012
CLU_008510	-11176.3	-11170.7	0.000805116	0.00141231
CLU_023732	-26039.4	-26033.8	0.000817394	0.0014279
CLU_018866	-2975.11	-2969.59	0.000887641	0.0015442
CLU_005435	-4471.35	-4465.83	0.000887791	0.00153811
CLU_015835	-4125.94	-4120.42	0.000891363	0.00153797
CLU_002870	-10370.8	-10365.3	0.000913748	0.00157015
CLU_003016	-2088.53	-2083.07	0.000950522	0.00162671
CLU_005662	-5788.39	-5782.95	0.000972154	0.00165699
CLU_006625	-1483.78	-1478.46	0.00109975	0.00186691
CLU_009427	-5813.93	-5808.64	0.0011385	0.00192494
CLU_008859	-5193.64	-5188.44	0.00126353	0.00212778
CLU_008180	-1449.5	-1444.32	0.00128987	0.00216348
CLU_007435	-4949.94	-4944.77	0.00129205	0.00215854
CLU_006228	-8364.87	-8359.75	0.00137588	0.0022895
CLU_020443	-2658.99	-2653.89	0.00139962	0.00231985
CLU_026037	-8921.52	-8916.53	0.0015963	0.00263547
CLU_010159	-3522.99	-3518.02	0.00162481	0.00267206
CLU_020282	-9621.73	-9616.77	0.00163521	0.00267868
CLU_003995	-1848.34	-1843.38	0.00164272	0.00268055
CLU_002141	-23413.6	-23408.7	0.001835	0.00298276
CLU_002627	-11922.4	-11917.5	0.00185452	0.0030029
CLU_022598	-16673.9	-16669	0.00186078	0.00300149
CLU_011214	-8744.77	-8739.99	0.00198525	0.00319003
CLU_009307	-1523.76	-1519.01	0.00205883	0.00329569
CLU_005204	-2770.56	-2765.88	0.00221652	0.00353468
CLU_017709	-6282.86	-6278.19	0.00222906	0.00354126
CLU_022376	-7589.72	-7585.06	0.00226421	0.00358359
CLU_007732	-6648.57	-6643.91	0.00227919	0.00359377
CLU_018240	-7231.33	-7226.7	0.00234375	0.00368178
CLU_002567	-2854.07	-2849.48	0.00246453	0.00385713
CLU_025906	-5066.98	-5062.41	0.00249283	0.00388697
CLU_011993	-3506.34	-3501.83	0.00265369	0.00412252
CLU_014582	-9722.86	-9718.35	0.00265757	0.00411337
CLU_012003	-11746.7	-11742.2	0.00275172	0.0042435
CLU_019899	-5053.78	-5049.3	0.00275641	0.00423522
CLU_001486	-6214.76	-6210.32	0.00290248	0.00444343
CLU_011908	-4707.43	-4703.03	0.00301207	0.00459449
CLU_007759	-1132.87	-1128.54	0.00323196	0.00491211
CLU_002401	-2772.26	-2767.93	0.0032697	0.00495159
CLU_015467	-1167.48	-1163.15	0.00327043	0.00493494
CLU_016718	-2249.19	-2244.87	0.00328128	0.00493364
CLU_025296	-1787.84	-1783.54	0.00336094	0.00503543
CLU_013243	-8967.76	-8963.47	0.0034081	0.00508798
CLU_007090	-2440.75	-2436.47	0.00341514	0.00508047
CLU_014020	-4383.58	-4379.34	0.00357702	0.00530255
CLU_028989	-1919.86	-1915.63	0.0036683	0.00541879
CLU_006800	-2047.15	-2042.95	0.0037616	0.00553718
CLU_010374	-9673.02	-9668.83	0.00380786	0.00558575
CLU_018170	-11079.9	-11075.8	0.00388739	0.00568261
CLU_017722	-4330.64	-4326.48	0.00394323	0.00574429
CLU_018684	-18510.3	-18506.1	0.00396474	0.00575571
CLU_001639	-3818.49	-3814.38	0.00414242	0.00599299
CLU_010768	-10707.3	-10703.2	0.00414745	0.00597972
CLU_001981	-11874.2	-11870.1	0.00423178	0.00608048
CLU_011391	-1277.52	-1273.46	0.00437803	0.00626922
CLU_019400	-12769.3	-12765.3	0.00443466	0.00632878
CLU_016143	-17155.5	-17151.5	0.0047781	0.00679587
CLU_009448	-1930.63	-1926.66	0.00482133	0.00683428
CLU_028020	-4272.97	-4269.04	0.00503644	0.00711524
CLU_004564	-15686.3	-15682.4	0.00538541	0.0075828
CLU_006231	-3307.22	-3303.37	0.00552488	0.00775325
CLU_015579	-10031.2	-10027.4	0.00554729	0.00775883
CLU_006129	-3564.92	-3561.08	0.00559004	0.00779274
CLU_026322	-9061.14	-9057.33	0.00574258	0.00797896
CLU_023788	-4296.15	-4292.38	0.00604451	0.00837085
CLU_020622	-4566.42	-4562.69	0.00628201	0.00867123
CLU_006267	-4050.83	-4047.1	0.00630178	0.0086701
CLU_005321	-5486.42	-5482.71	0.00650632	0.00892234
CLU_008455	-4179.92	-4176.24	0.00666771	0.00911398
CLU_014149	-8100.46	-8096.79	0.00669643	0.00912362
CLU_022329	-2361.4	-2357.77	0.00701041	0.00952059
CLU_005034	-3033.16	-3029.55	0.00725557	0.00982185
CLU_009065	-6071.25	-6067.66	0.00737223	0.00994778
CLU_025106	-4355.95	-4352.36	0.00739839	0.00995119
CLU_016690	-5579.7	-5576.13	0.00754255	0.0101128
CLU_023864	-2488.05	-2484.48	0.00761757	0.0101809
CLU_024176	-6773.56	-6770.02	0.00775509	0.0103319
CLU_009037	-2120.74	-2117.23	0.00799776	0.0106216
CLU_007794	-4495.45	-4491.95	0.00810685	0.0107327
CLU_006711	-10289.2	-10285.8	0.00876865	0.0115724
CLU_000686	-47508.6	-47505.1	0.00896227	0.011791
CLU_025151	-3086.98	-3083.58	0.00915815	0.0120112
CLU_009585	-2450.36	-2447.01	0.00965954	0.0126294
CLU_022704	-3697.69	-3694.37	0.0100069	0.013043
CLU_011113	-5946.51	-5943.24	0.0104529	0.0135823
CLU_014522	-9355.71	-9352.44	0.0105118	0.0136168
CLU_005651	-2988.84	-2985.59	0.0107837	0.0139261
CLU_018052	-5178.75	-5175.5	0.0108453	0.0139629
CLU_028551	-6442.74	-6439.51	0.0110462	0.0141782
CLU_018987	-17488.2	-17485	0.0114341	0.0146315
CLU_011750	-9270.61	-9267.45	0.0120362	0.0153553
CLU_001743	-9698.08	-9694.94	0.0121793	0.0154909
CLU_015760	-3981.43	-3978.31	0.0124759	0.0158204
CLU_018836	-4495.86	-4492.77	0.0128791	0.0162826
CLU_006282	-2259.25	-2256.16	0.0129152	0.0162793
CLU_015643	-4887.82	-4884.81	0.0141546	0.0177883
CLU_021717	-4506.92	-4503.93	0.0144051	0.0180493
CLU_020445	-3459.72	-3456.73	0.0144911	0.0181032
CLU_003803	-1729.04	-1726.05	0.0145254	0.0180923
CLU_015862	-5912.91	-5909.93	0.0146227	0.0181597
CLU_010013	-8031.19	-8028.24	0.0152254	0.0188526
CLU_019409	-7529.49	-7526.55	0.0153834	0.0189924
CLU_014498	-1041.92	-1039.01	0.0158705	0.0195365
CLU_000870	-4983.39	-4980.49	0.0160572	0.0197088
CLU_018802	-1933.85	-1930.97	0.0162683	0.0199097
CLU_009651	-4511.38	-4508.54	0.0170632	0.0208221
CLU_011172	-2952.23	-2949.38	0.0170761	0.0207776
CLU_015783	-3133.78	-3130.94	0.0170914	0.0207362
CLU_004877	-2325.26	-2322.45	0.0175974	0.0212888
CLU_005431	-11774.2	-11771.4	0.017874	0.0215614
CLU_007331	-19003.8	-19001	0.0179523	0.021594
CLU_016399	-12811.3	-12808.5	0.0179738	0.0215583
CLU_018705	-3350.67	-3347.88	0.0180405	0.0215768
CLU_017462	-970.632	-967.839	0.0181232	0.0216144
CLU_022169	-15212	-15209.2	0.0181607	0.0215979
CLU_004889	-11848.9	-11846.2	0.0183191	0.0217249
CLU_012560	-5168.97	-5166.21	0.0187976	0.0222297
CLU_012147	-4152.86	-4150.1	0.0188504	0.0222297
CLU_007576	-3531.1	-3528.34	0.0188894	0.0222135
CLU_008626	-2576.68	-2573.96	0.0195308	0.0229038
CLU_002575	-5988.97	-5986.26	0.0198701	0.023237
CLU_005574	-7319.45	-7316.78	0.0207826	0.0242368
CLU_018481	-5480.15	-5477.49	0.0210068	0.0244306
CLU_001261	-15247.2	-15244.5	0.0215971	0.0250479
CLU_025354	-5630.52	-5627.9	0.0221258	0.0255906
CLU_007348	-2833.67	-2831.07	0.0223352	0.0257619
CLU_002251	-4045.23	-4042.63	0.0226153	0.0260137
CLU_012687	-5670.82	-5668.23	0.0227948	0.0261488
CLU_004390	-5416.22	-5413.63	0.0229103	0.0262099
CLU_005573	-1447.11	-1444.52	0.0230306	0.0262761
CLU_001522	-4300.99	-4298.43	0.0235077	0.0267479
CLU_023838	-1842.46	-1839.92	0.0240253	0.0272632
CLU_005094	-4814.06	-4811.51	0.0240621	0.0272316
CLU_008603	-7073.95	-7071.42	0.0243712	0.0275074
CLU_002006	-3619.09	-3616.55	0.0244029	0.0274696
CLU_022265	-4944.73	-4942.21	0.0248372	0.0278839
CLU_010775	-6549.76	-6547.26	0.0253796	0.028417
CLU_005857	-15186.2	-15183.7	0.0257786	0.0287872
CLU_016047	-3360.84	-3358.38	0.0264463	0.0294547
CLU_003191	-6452.6	-6450.15	0.0268682	0.0298457
CLU_024860	-2500.3	-2497.85	0.0269914	0.0299037
CLU_010168	-10411.3	-10408.9	0.0275938	0.0304908
CLU_018337	-11132.7	-11130.3	0.0275943	0.0304115
CLU_021652	-9006.43	-9004.01	0.0280516	0.0308348
CLU_009337	-8382.7	-8380.33	0.0296685	0.0325272
CLU_016785	-3347.76	-3345.42	0.0303532	0.0331914
CLU_011897	-17851.8	-17849.5	0.0307563	0.0335451
CLU_015058	-7252.73	-7250.4	0.0307951	0.0335006
CLU_010068	-1734.05	-1731.72	0.0309263	0.0335566
CLU_016150	-4149.87	-4147.56	0.0316583	0.0342626
CLU_009245	-3035.96	-3033.65	0.0318218	0.0343512
CLU_024185	-4234.23	-4231.93	0.0320915	0.0345538
CLU_024299	-2741.71	-2739.42	0.0323428	0.0347355
CLU_025709	-14628.9	-14626.6	0.0323895	0.0346972
CLU_002787	-7173.61	-7171.32	0.0324607	0.0346852
CLU_023202	-3894.6	-3892.31	0.032535	0.0346765
CLU_017825	-7388.53	-7386.25	0.0326639	0.034726
CLU_028493	-12464	-12461.7	0.0330675	0.0350666
CLU_011740	-4325.3	-4323.06	0.0342628	0.0362428
CLU_001719	-2351.17	-2348.94	0.0346925	0.0366054
CLU_002443	-3680.19	-3677.97	0.0351818	0.0370288
CLU_017000	-3440.93	-3438.72	0.035186	0.0369409
CLU_028022	-10950.2	-10948	0.0352337	0.036899
CLU_011316	-5644.56	-5642.37	0.0363068	0.0379285
CLU_009359	-7951.41	-7949.26	0.0379866	0.039585
CLU_014780	-2693.59	-2691.44	0.0380983	0.0396034
CLU_009854	-4060.37	-4058.23	0.0385749	0.0400001
CLU_010299	-1482.98	-1480.85	0.0389037	0.0402419
CLU_008993	-9761.43	-9759.3	0.0391186	0.0403651
CLU_028329	-2743.78	-2741.65	0.0391585	0.0403075
CLU_016596	-5843.64	-5841.52	0.0393018	0.0403562
CLU_009623	-6354.21	-6352.12	0.0409379	0.041934
CLU_019557	-2869.09	-2867.01	0.0413586	0.042262
CLU_004055	-5115.9	-5113.84	0.0424083	0.0432298
CLU_028321	-5629.24	-5627.21	0.0434247	0.0441589
CLU_003498	-3588.76	-3586.73	0.0442109	0.0448501
CLU_015481	-6588.78	-6586.77	0.04484	0.0453789
CLU_010473	-2702.76	-2700.75	0.0449456	0.0453767
CLU_004801	-9400.05	-9398.04	0.0449461	0.0452686
CLU_014010	-5474.01	-5472.02	0.0460191	0.0462387
CLU_011516	-5197.32	-5195.35	0.046952	0.0470638
CLU_009354	-1502.35	-1500.41	0.0488636	0.0488636
