# Supplementary material for: Whole-Genome Sequencing and Genome-Wide Studies of Spiny Head Croaker (Collichthys lucidus) Reveals Potential Insights for Well-Developed Otoliths in the Family Sciaenidae
Source: Front Genet. 2021 Sep 30;12:730255. doi: 10.3389/fgene.2021.730255 (PMC8515026; doi:10.3389/fgene.2021.730255)
Supplement: Supplementary file 1 [file DataSheet1.zip › TableS6.Otolith_related_genes.xls]

## Sheet: Sheet1
Table S6. Otolith related genes.
Gene	Accession number	Database
Danio_rerio_SPARC	ENSDARP00000039659/Q6PVV8	Ensembl/Uniprot
Danio_rerio_SPARCL1	ENSDARP00000078028	Ensembl
Danio_rerio_SPARCL2	ENSDARP00000128132/X1WD35	Ensembl/Uniprot
Danio_rerio_OC90	NP_001073661.1	NCBI
Danio_rerio_OMP1	NP_001038552.1	NCBI
Danio_rerio_OTOL1a	NP_001093211.1	NCBI
Danio_rerio_OTOL1b	NP_001093211.1	NCBI
Danio_rerio_OTOP1	NP_942098.1	NCBI
Takifugu_rubripes_SPARCL1	AAT01216.1	NCBI
Lepisosteus_oculatus_SPARC	ENSLOCP00000014340	Ensembl
Lepisosteus_oculatus_SPARCL1	ENSLOCP00000016680	Ensembl
Lepisosteus_oculatus_SPARCL2	ENSLOCP00000015321	Ensembl
Lepisosteus_oculatus_OC90	ENSLOCP00000015616	Ensembl
Lepisosteus_oculatus_OMP1	ENSLOCP00000008137	Ensembl
Lepisosteus_oculatus_OTOL1	ENSLOCP00000004193	Ensembl
Lepisosteus_oculatus_OTOP1	ENSLOCP00000012162	Ensembl
