# Supplementary material for: Whole-Genome Sequencing and Genome-Wide Studies of Spiny Head Croaker (Collichthys lucidus) Reveals Potential Insights for Well-Developed Otoliths in the Family Sciaenidae
Source: Front Genet. 2021 Sep 30;12:730255. doi: 10.3389/fgene.2021.730255 (PMC8515026; doi:10.3389/fgene.2021.730255)
Supplement: Supplementary file 1 [file DataSheet1.zip › TableS7.Positve_selected_otolith_related_genes.xls]

## Sheet: all_sparcl1.lnf
Table S7. Positve selected otolith related genes.
Gene	lnL1	lnL2	p value	Sites
sparcl1	-5405.66	-5400.18	0.000930285	141S(0.984),142T(0.557),143E(0.937),144S(0.876),147P(0.927),160Q(0.947),339S(0.513)
oc90	-5570.06	-5568.07	0.0459507	125D(0.666),160L(0.609),276V(0.954),292K(0.758),293I(0.775)
